# Supplementary material for: Quantifying telomeric lncRNAs using PNA-labelled RNA-Flow FISH (RNA-Flow)
Source: Commun Biol. 2022 May 25;5:513. doi: 10.1038/s42003-022-03452-3 (PMC9132901; doi:10.1038/s42003-022-03452-3)
Supplement: Supplementary file 4 — Supplementary Data 1 [file 42003_2022_3452_MOESM4_ESM.xlsx]

## Sheet: Hoja1
	Figure panel
	1d
				U2OS (MFI)			MDA-MB231 (MFI)			HepG2 (MFI)
		Unstained control	59	60	59	77	75	66	82	86	90
		PNA Stained	1113	1225	1341	1000	900	987	727	763	845
		RNase treatment	103	90	97	82	88	84	96	100	97
	1e	U2OS		MDA-MB231		HepG2
	Chr. 10q	0.033803	0.031	0.019191	0.022	0.0130335	0.015
	Chr. 15q	0.05	0.045	0.03	0.028	0.019	0.023
	1g
			Scramble		anti-TERRA
		5h	100	100	69.4	74.8
		24h	100	100	58	56
		48h	100	100	99	96
			U2OS (MFI)
	1h	Asynchronic	878	800	850
		0h	1266	1100	1000
		3h	1405	1300	1458
		6h	2900	3219	3121
		9h	1262	1300	1298
		12h	1265	1289	1302
	2c			MDA-MB231 (MFI)			HepG2 (MFI)			hPF (MFI)
		Unstained control	84	87	90	78	80	88	123	125	118
		PNA Stained	1521	1572	1524	800	840	760	900	875	925
		RNase treatment	111	120	108	111	100	106	153	165	140
	2f			MDA-MB231 (MFI)
		Scramble	969	910	998
		anti-TERC	450	410	425
